# Supplementary material for: Health-Nutrients and Origin Awareness: Implications for Regional Wine Market-Segmentation Strategies Using a Latent Analysis
Source: Nutrients. 2022 Mar 26;14(7):1385. doi: 10.3390/nu14071385 (PMC9002975; doi:10.3390/nu14071385)
Supplement: Supplementary file 1 [file nutrients-14-01385-s001.zip]

Archive with 1 entries (1 files):
- nutrients-1642425-supplementary.pdf
